# Supplementary material for: Genome-Wide Identification and Expression Analysis of Lipoxygenase Genes in Rose (Rosa chinensis)
Source: Genes (Basel). 2023 Oct 18;14(10):1957. doi: 10.3390/genes14101957 (PMC10606720; doi:10.3390/genes14101957)
Supplement: Supplementary file 1 [file genes-14-01957-s001.zip]

Archive with 4 entries (4 files):
- Table S1. RT-PCR primers for17 RcLOX genes.xlsx
- Table S2. Six removed truncated RcLOX genes.xlsx
- Table S3. LOX gene members from various plant species.xlsx
- Table S4. Secondary structures of 17 RcLOX proteins.xlsx
