# Supplementary material for: Genome-Wide Identification and Expression Analysis of Lipoxygenase Genes in Rose (Rosa chinensis)
Source: Genes (Basel). 2023 Oct 18;14(10):1957. doi: 10.3390/genes14101957 (PMC10606720; doi:10.3390/genes14101957)
Supplement: Supplementary file 1 [file genes-14-01957-s001.zip › Table S1. RT-PCR primers for17 RcLOX genes.xlsx]

## Sheet: Sheet1
Gene Name	Gene ID	Forward Primer(5'-3')	Reverse Primer(5'-3')
RcLOX1	RchiOBHm_Chr1g0314111	ATGGCGATAGGAAAAGAGAAGGA	AGTGGAGGCATTTGGGAAGC
RcLOX2	RchiOBHm_Chr1g0314131	TCTTCTCGAGCTTGTCAGCG	TGCTCCGATATGGCCGAAAC
RcLOX3	RchiOBHm_Chr1g0314151	GCAACCAACACAGGGGTAGA	CAATATCCCCGAACCCTGCT
RcLOX4	RchiOBHm_Chr2g0145961	GGCCTTCACTCTCAACACCA	CGATTCGGGACATACCCACC
RcLOX5	RchiOBHm_Chr3g0455091	TCGCAAACATTCCCTCCATCC	CGAAAGCCGAAGCCGATAAG
RcLOX6	RchiOBHm_Chr3g0455111	ATACCCCAAGCCCCTCTTTC	TTCATCAGCACCACAGTCCC
RcLOX7	RchiOBHm_Chr3g0455121	GAACAAGCACTCCCCAAGGA	TTGTCGCCATGACCCTCTTC
RcLOX8	RchiOBHm_Chr3g0472481	GGATGCCAGGAGCCATTACA	TGCAAGTAACTGTAACAAGTACCCT
RcLOX9	RchiOBHm_Chr4g0404751	CGACCACCAACAAGGACAGA	TGGCAAAGGAATGTTGTCGC
RcLOX10	RchiOBHm_Chr4g0416591	CTGGAGGGGTGCTTGAGAAG	CCCTCTTGAGCAAGTCAGCA
RcLOX11	RchiOBHm_Chr4g0430941	CTGCCATCACAAACACCAGC	CTACAGCGCCGAGGATAAGG
RcLOX12	RchiOBHm_Chr5g0008501	AGTGAGAGAAGGAAAGTGGCG	TCACATTCTCTGAAGCCGCA
RcLOX13	RchiOBHm_Chr5g0008511	GACGCATTTGCAGTAGAAGCAC	TGATCCACATGAGCGCGAG
RcLOX14	RchiOBHm_Chr5g0078061	CGACATCCTCGCAACAATGC	CGTGGGCACATTGGTTCTTG
RcLOX15	RchiOBHm_Chr5g0078091	TCGCAACAAATCGGCAACTG	CCTCAGACCATGTGGAGCAG
RcLOX16	RchiOBHm_Chr6g0282631	ATTACGCCTCTGCAGCTTGTA	GCTCCATCTTTGCTTTGCGG
RcLOX17	RchiOBHm_Chr7g0216951	ATCAATGGCTTCCCAGACCC	GTATGGATGCTCTTTGCCGC
