# Supplementary material for: Genome-Wide Identification and Expression Analysis of Lipoxygenase Genes in Rose (Rosa chinensis)
Source: Genes (Basel). 2023 Oct 18;14(10):1957. doi: 10.3390/genes14101957 (PMC10606720; doi:10.3390/genes14101957)
Supplement: Supplementary file 1 [file genes-14-01957-s001.zip › Table S2. Six removed truncated RcLOX genes.xlsx]

## Sheet: Sheet1
NO.	Gene ID	Protein (aa)	truncated protein domains
1	A0A2P6Q0K7_ROSCH	1268	N-terminally truncated PLAT_LH2 domain; N-terminally truncated LOX1 domain and C-terminally truncated LOX2 domain
2	A0A2P6PUG1_ROSCH	590	N-terminally truncated PLAT_LH2 domain; C-terminally truncated LOX domain
3	A0A2P6Q442_ROSCH	568	N-terminally truncated PLAT_LH2 domain; C-terminally truncated LOX domain
4	A0A2P6R6Z4_ROSCH	219	N-terminally truncated PLAT_LH2 domain; C-terminally truncated LOX domain
5	A0A2P6Q0J7_ROSCH	130	C-terminally truncated PLAT_LH2 domain; C-terminally truncated LOX domain
6	A0A2P6PUK3_ROSCH	91	No PLAT_LH2 domain; N-terminally truncated LOX domain
Genes excluded: lack complete PLAT_LH2 domain (Polycystin-1, lipoxygenase, α-toxin domain or the lipoxygenase homology) or LOX domain (Lipoxygenase) or having truncated/incomplete PLAT_LH2 or LOX domain.
