# Supplementary material for: Genome-Wide Identification and Expression Analysis of Lipoxygenase Genes in Rose (Rosa chinensis)
Source: Genes (Basel). 2023 Oct 18;14(10):1957. doi: 10.3390/genes14101957 (PMC10606720; doi:10.3390/genes14101957)
Supplement: Supplementary file 1 [file genes-14-01957-s001.zip › Table S3. LOX gene members from various plant species.xlsx]

## Sheet: Sheet1
Plant Species	Name	Gene ID	Protein length (aa)
Arabidopsis (A.thaliana)	AtLOX1	At1g55020	859
	AtLOX2	At3g45140	896
	AtLOX3	At1g17420	919
	AtLOX4	At1g67560	917
	AtLOX5	At3g22400	886
	AtLOX6	At1g72520	926
Rice (O.Sativa)	OsLOX1	LOC_Os02g10120	926
	OsLOX2	LOC_Os02g19790	296
	OsLOX3	LOC_Os03g08220	918
	OsLOX4	LOC_Os03g49260	867
	OsLOX5	LOC_Os03g49380	877
	OsLOX6	LOC_Os03g52860	870
	OsLOX7	LOC_Os04g37430	797
	OsLOX8	LOC_Os05g23880	847
	OsLOX9	LOC_Os06g04420	125
	OsLOX10	LOC_Os08g39840	924
	OsLOX11	LOC_Os08g39850	941
	OsLOX12	LOC_Os11g36719	868
	OsLOX13	LOC_Os12g37260	922
	OsLOX14	LOC_Os12g37320	358
Tomato (S.lycopersicum)	SlLOX1	Solyc08g014000	860
	SlLOX2	Solyc01g099190	858
	SlLOX3	Solyc01g006540	896
	SlLOX4	Solyc03g122340	908
	SlLOX5	Solyc01g099160	862
	SlLOX6	Solyc09g075860	877
	SlLOX7	Solyc01g099200	841
	SlLOX8	Solyc08g029000	861
	SlLOX9	Solyc01g099180	854
	SlLOX10	Solyc12g011040	892
	SlLOX11	Solyc05g014790	911
	SlLOX12	Solyc01g099210	902
	SlLOX13	Solyc01g006560	863
	SlLOX14	Solyc09g075870	854
