# Supplementary material for: Genome-Wide Identification and Expression Analysis of Lipoxygenase Genes in Rose (Rosa chinensis)
Source: Genes (Basel). 2023 Oct 18;14(10):1957. doi: 10.3390/genes14101957 (PMC10606720; doi:10.3390/genes14101957)
Supplement: Supplementary file 1 [file genes-14-01957-s001.zip › Table S4. Secondary structures of 17 RcLOX proteins.xlsx]

## Sheet: Sheet2
Gene name	Secondary structure (%)
	Alpha helix	Beta turn	Random coil	Extended strand
RcLOX1	38.39	4.85	43.49	13.27
RcLOX2	37.24	5.81	42.61	14.35
RcLOX3	38.23	4.6	43.59	13.58
RcLOX4	40.15	4.7	42.78	12.36
RcLOX5	37.47	5.63	44.14	12.76
RcLOX6	36.13	5.66	44.5	13.71
RcLOX7	38.31	4.63	44.1	12.96
RcLOX8	35.06	5.93	44.12	14.89
RcLOX9	37.33	5.2	44.57	12.9
RcLOX10	38.05	5.45	42.81	13.69
RcLOX11	37.07	5.54	43.59	13.8
RcLOX12	39.08	5.9	42.03	12.99
RcLOX13	40.32	6	40.53	13.16
RcLOX14	37.47	5.22	41.44	15.87
RcLOX15	39.41	5.79	41.7	13.1
RcLOX16	35.77	5.03	45.03	14.17
RcLOX17	39.28	5.39	41.41	13.92
